# Supplementary material for: Potential Antioxidant and Anti-Inflammatory Properties of Serum from Healthy Adolescents with Optimal Mediterranean Diet Adherence: Findings from DIMENU Cross-Sectional Study
Source: Antioxidants (Basel). 2021 Jul 23;10(8):1172. doi: 10.3390/antiox10081172 (PMC8389034; doi:10.3390/antiox10081172)
Supplement: Supplementary file 1 [file antioxidants-10-01172-s001.zip]

Archive with 1 entries (1 files):
- antioxidants-1305506-supplementary.pdf
